# Supplementary material for: Comparative analysis of chloroplast genomes of cultivars and wild species of sweetpotato (Ipomoea batatas [L.] Lam)
Source: BMC Genomics. 2021 Apr 13;22:262. doi: 10.1186/s12864-021-07544-y (PMC8042981; doi:10.1186/s12864-021-07544-y)
Supplement: Supplementary file 6 — Additional file 6: Table S1. The details of 107 sweetpotato cultivars. [file 12864_2021_7544_MOESM6_ESM.xlsx]

## Sheet: Sheet1
Additional file 1: Table S1 The details of 107 sweetpotato cultivars
Accessions	Designated	geographic coordinates	Raw Base(bp)	Clean Base(bp)	Effective Rate(%)	Error Rate(%)	Q20(%)	Q30(%)	GC Content(%)	Chloroplast Genome
										GapNumber	Scaffold-N50	Contig-N50	Scaffold-N90	Contig-N90
Pushu32	Guangdong, China	N20°12′~25°31′，E109°45′~117°20′	20856850200	20586677700	98.7	0.03	96.83	91.62	37.27	1	87755	87755	11707	11707
Xushu34	Jiangsu, China	N30°45′~35°20′，E116°18′~121°57′	21148140600	21116181900	99.85	0.03	97.33	92.67	37.22	2	87595	87595	12051	5137
Zheshu6025	Zhejiang, China	N27°12′~31°31′，E118°~123°	19452072300	19415442900	99.81	0.03	97.68	93.34	37.19	1	87611	87611	12076	12076
Zhezishu5	Zhejiang, China	N27°12′~31°31′，E118°~123°	20695832100	20643921000	99.75	0.03	97.31	92.67	37.83	1	87750	87750	12051	12051
Xushu32	Jiangsu, China	N30°45′~35°20′，E116°18′~121°57′	21395296200	21328720800	99.69	0.03	96.91	91.81	37.42	1	87756	87756	12092	12092
Yushu17	Chongqing, China	N28°10′~32°13′，E105°17′~110°11′	23213363400	23181304200	99.86	0.03	96.18	90.18	37.7	3	87754	87754	12052	5148
Tanzania	Tanzania	S1°~10°，E30°~45°	18235975200	18204237900	99.83	0.03	96.94	91.79	37.48	1	87617	87617	12076	12076
Hongyou	Japan	N20°~46°，E122°~154°	23943252300	23904162600	99.84	0.03	97.28	92.63	36.98	1	88027	88027	12076	12076
Shengli100	Japan	N20°~46°，E122°~154°	19569349800	19526705700	99.78	0.03	97.41	93.03	37.58	5	88319	26779	12092	3734
Wan9902-7	Chongqing, China	N28°10′~32°13′，E105°17′~110°11′	22008303900	21956799000	99.77	0.03	97.22	92.56	37.62	3	87755	87755	12092	5143
Lizixiang	Beijing, China	N39°26'~41°03'，E115°25'~ 117°30'	18510466500	18488541600	99.88	0.03	96.56	91.12	37.22	2	87758	87758	12093	5167
Chuan1-60	Sichuan, China	N26°03′~34°19′，E97°21′~108°31′	21233520600	21212746500	99.9	0.03	96.45	90.87	37	1	87619	87619	12065	12065
Zhengshu20	Henan, China	N36°01'~42°37'，E110°21′ ~116°39′	19711192800	19679878500	99.84	0.03	97.55	93	37.31	2	87767	87767	23988	18492
Zhanzishu2	Guangdong, China	N20°12′~25°31′，E109°45′~117°20′	21264175500	21231496500	99.85	0.03	96.66	91.31	37.55	2	87755	87755	24118	18479
Xuzishu6	Jiangsu, China	N30°45′~35°20′，E116°18′~121°57′	19896308700	19858818300	99.81	0.03	96.88	91.75	37.34	3	88314	26995	12052	12052
Mianzishu9	Sichuan, China	N26°03′~34°19′，E97°21′~108°31′	19722963300	19681686000	99.79	0.03	96.44	90.8	37.49	1	87755	87755	12093	12093
Guizishu3	Guangxi, China	N20°54′~26°23′，E104°29′~112°04′	22239410400	22196697000	99.81	0.03	96.92	91.9	37.28	1	87764	87764	12076	12076
Erlangshao	Sichuan, China	N26°03′~34°19′，E97°21′~108°31′	23109786000	22839820500	98.83	0.03	97.48	93.15	37.4	1	87750	87750	12092	12092
Shangxuzi1	Henan, China	N36°01'~42°37'，E110°21′ ~116°39′	20832534300	20796464100	99.83	0.03	96.43	90.7	37.52	2	87753	87753	12052	5148
Hanzishu	Republic of Korea	N33°~43°，E124°~131°	18403140000	18367662000	99.81	0.03	97.08	92.22	36.86	1	87768	87768	12065	12065
Fuzishu1	Anhui, China	N29°41′~ 34°38′，E114°54′~119°37′	19512198300	19476135900	99.82	0.03	96.12	90.11	37.27	3	87755	87755	12093	5125
Jinshan20	Fujian, China	N23°30′~28°22′，E115°50′~120°40′	19431375600	19398319800	99.83	0.03	97.72	93.63	37.41	1	87749	87749	11662	11662
Guangshu72	Guangdong, China	N20°12′~25°31′，E109°45′~117°20′	24474500100	24399294600	99.69	0.03	97.3	92.73	37.93	1	87962	87962	12051	12051
NancyHall	America	N19°~49°，W70°~180°	22042057500	21982805400	99.73	0.03	97.06	92.23	38.05	1	87613	87613	12065	12065
Vanuatu1	Vanuatu	N17°44',E168°19'	23505209700	23465758200	99.83	0.03	97.32	92.69	37.59	1	87765	87765	12076	12076
Vanuatu2	Vanuatu	N17°44',E168°19'	22166594400	22039791600	99.43	0.03	97.53	93.16	38.38	3	87988	41258	12051	12051
Cambodia3	Cambodia	N10°5′~14°2′，E102°5′~107°5′	22559009400	22497837300	99.73	0.03	97.41	92.93	37.83	3	88321	26946	42423	15377
Longshu9	Fujian, China	N23°30′~28°22′，E115°50′~120°40′	20968966800	20894810700	99.65	0.03	97.22	92.53	37.86	3	88321	26569	12051	12051
Congo1	Congo	N7°~15°，E15°~30°	15833293800	15763126800	99.56	0.03	97.43	93.09	39.41	2	87740	87740	8487	5153
Guishu10	Guangxi, China	N20°54′~26°23′，E104°29′~112°04′	20508916800	20463427200	99.78	0.03	96.34	90.57	37.88	1	87748	87748	12093	12093
Hongyao	Japan	N20°~46°，E122°~154°	18381699300	18285906300	99.48	0.03	97.32	92.71	37.3	2	87743	87743	11834	9571
Huangmeigui	Beijing, China	N39°26'~41°03'，E115°25'~ 117°30'	21416130900	21321462900	99.56	0.03	97.48	93.11	37.16	1	87758	87758	12076	12076
Kanghanzhong	China	N3°52'~53°33'，E73°40'~ 135°20'	20738966400	20611775700	99.39	0.03	96.86	91.71	36.97	2	87755	87755	12051	12051
Shengnanshao	Sichuan, China	N26°03′~34°19′，E97°21′~108°31′	20124537000	20077905600	99.77	0.03	97.27	92.67	37.97	1	87752	87752	8471	12052
Nanchongxiangzhong	Sichuan, China	N26°03′~34°19′，E97°21′~108°31′	18300397500	18264793500	99.81	0.03	96.87	91.72	37.12	1	87750	87750	12051	12051
Qinshu7	Shanxi, China	N34°34'~40°43'，E110°14'~114°33'	21702453900	21651522600	99.77	0.03	97.38	92.92	37.66	1	87747	87747	12051	12051
Quanshu830	Fujian, China	N23°30′~28°22′，E115°50′~120°40′	21804728400	21642752400	99.26	0.03	97.47	93.08	39.27	4	118862	73795	12050	11666
Dayeshu	Fujian, China	N23°30′~28°22′，E115°50′~120°40′	23953862700	23827744200	99.47	0.03	97.1	92.39	38.48	3	88375	24021	12076	6375
Thailand	Thailand	N7°30′~18°46′，E97°50′~105°	20213398500	20161084500	99.74	0.03	97.19	92.47	38.08	1	87750	87750	11722	11722
Yuzishu6	Chongqing, China	N20°12′~25°31′，E109°45′~117°20′	20976616800	20933149500	99.79	0.03	96.99	92.03	37.11	1	87755	87755	12051	12051
Wuguzai	China	N3°52'~53°33'，E73°40'~ 135°20'	20622960300	20581108200	99.8	0.03	97.27	92.64	38.02	2	88043	41249	12076	12076
Xiaogencailiao	China	N3°52'~53°33'，E73°40'~ 135°20'	17315240100	17261553900	99.69	0.03	97.25	92.57	37.42	1	87749	87749	12051	12051
Zhanjiangcheng	Guangdong, China	N20°12′~25°31′，E109°45′~117°20′	20014788000	19739853900	98.63	0.03	97.45	93.02	37.51	1	87754	87754	11734	11734
Xinxiang	Zhejiang, China	N27°12′~31°31′，E118°~123°	17661183000	17200268100	97.39	0.03	97.55	93.35	38.46	1	83503	83503	6486	4574
Anna	Japan	N20°~46°，E122°~154°	18115614900	18088783200	99.85	0.03	96.28	90.41	37.1	2	87615	87615	48663	18503
Huangji1	China	N3°52'~53°33'，E73°40'~ 135°20'	19329928200	19286865000	99.78	0.03	97.11	92.28	37.88	1	87755	87755	12051	12051
Hongdong	Japan	N20°~46°，E122°~154°	17000227800	16935568200	99.62	0.03	96.48	90.84	37.38	1	87769	87769	12076	12076
Yeshengzishu	China	N3°52'~53°33'，E73°40'~ 135°20'	17974276200	17916777000	99.68	0.03	97.85	93.73	37.3	1	87750	87750	11807	3234
Jinong52	Shandong, China	N34°22′~38°23′，E114°19′~122°43′	21712206000	21669560700	99.8	0.03	97.16	92.47	37.8	1	87747	87747	12051	12051
Jizishu1	Hebei, China	N36°01′~42°37′，E113°04′~119°53′	21607699500	21573924300	99.84	0.03	96.74	91.47	37.42	1	87754	87754	12051	12051
Guizishu1	Guangxi, China	N20°54′~26°23′，E104°29′~112°04′	17348329500	17326249800	99.87	0.03	96.39	90.78	37.39	1	87755	87755	12051	12051
Mianyuzi11	Sichuan, China	N26°03′~34°19′，E97°21′~108°31′	17833402200	17815075500	99.9	0.03	96.66	91.28	37.03	1	87755	87755	12052	12052
Wanzishu56	Chongqing, China	N20°12′~25°31′，E109°45′~117°20′	17275620900	17254618800	99.88	0.03	96.75	91.48	36.94	3	87755	87755	12052	5125
Fushu404	Fujian, China	N23°30′~28°22′，E115°50′~120°40′	18801466500	18773428500	99.85	0.03	96.65	91.29	37	3	88320	26927	12092	8257
Fushu24	Fujian, China	N23°30′~28°22′，E115°50′~120°40′	20041711200	20001635400	99.8	0.03	97.03	92.12	37.59	2	87749	87749	12051	12051
Guijingshu2	Guangxi, China	N20°54′～26°23′，E104°29′～112°04′	16374709200	16353609300	99.87	0.03	96.75	91.48	37.59	1	87755	87755	12052	12052
Jixuzi2	Jilin, China	N40°52′～46°18′，E121°38′～131°19′	17480457300	17442647700	99.78	0.03	96.31	90.49	37.56	2	87757	87757	12050	5148
Yuzishu263	Chongqing, China	N20°12′~25°31′，E109°45′~117°20′	16899849300	16873048500	99.84	0.03	96.24	90.21	37.54	2	87613	87613	48607	18492
Nanzishu015	Sichuan, China	N26°03′~34°19′，E97°21′~108°31′	17656104900	17620659900	99.8	0.03	97.17	92.44	37.02	3	87754	87754	12092	5125
Guangzishu8	Guangdong, China	N20°12′~25°31′，E109°45′~117°20′	16963161600	16932562200	99.82	0.03	96.65	91.26	37.38	1	87617	87617	12076	12076
Ningzishu3	Jiangsu, China	N30°45′~35°20′，E116°18′~121°57′	19501025100	19480115100	99.89	0.03	96.69	91.36	37.06	2	87754	87754	48753	18479
Sushu1	Jiangsu, China	N30°45′~35°20′，E116°18′~121°57′	17821386300	17785522200	99.8	0.03	97.14	92.35	37.47	1	87610	87610	12076	12076
Fangshu9	Guangxi, China	N20°54′～26°23′，E104°29′～112°04′	18871883100	18840837000	99.84	0.03	96.69	91.18	37.38	4	48383	21870	39837	18479
Guangshu79	Guangdong, China	N20°12′~25°31′，E109°45′~117°20′	17864115600	17818911300	99.75	0.03	96.46	90.81	37.46	1	87752	87752	11662	11662
Jinshan17	Fujian, China	N23°30′~28°22′，E115°50′~120°40′	19479119100	19450314900	99.85	0.03	97.14	92.34	37.05	1	87755	87755	12051	12051
Guangshu98	Guangdong, China	N20°12′~25°31′，E109°45′~117°20′	17244085200	17205315000	99.78	0.04	95.68	89.22	37.9	1	87615	87615	12076	12076
Yanshu25	Shandong, China	N34°22′~38°23′，E114°19′~122°43′	18629101500	18594852600	99.82	0.03	97.49	93.14	37.68	4	87742	87742	12379	5149
Longshu515	Fujian, China	N23°30′~28°22′，E115°50′~120°40′	21996659400	21963910200	99.85	0.03	96.27	90.36	37.26	2	39625	24062	12093	12093
Qinshu8	Shanxi, China	N34°34'~40°43'，E110°14'~114°33'	19142679300	19114966200	99.86	0.03	96.54	91.09	37.59	2	87771	87771	48616	18503
Sanya3	Hainan, China	N18°10'~20°10'，E108°03'~111°05'	17945631000	17880316200	99.64	0.03	97.22	92.59	37.57	1	87755	87755	12052	12052
Guifen3	Guangxi, China	N20°54′~26°23′，E104°29′~112°04′	15140980500	15077890800	99.58	0.03	96.05	89.9	37.28	3	87754	87754	12052	5148
Hongpishu	Guangxi, China	N20°54′~26°23′，E104°29′~112°04′	16074798300	16051679400	99.86	0.03	96.22	90.28	37.12	3	87754	87754	12093	5125
Huangpishu	Guangxi, China	N20°54′~26°23′，E104°29′~112°04′	19304326800	19243592100	99.69	0.03	96.93	91.87	37.34	1	87749	87749	12092	12092
Jidanhuang	Guangxi, China	N20°54′~26°23′，E104°29′~112°04′	16088443200	15285787200	95.01	0.03	96.89	91.72	36.49	5	88312	26776	12052	3733
Nanshu15	Sichuan, China	N26°03′~34°19′，E97°21′~108°31′	17252983500	17225584500	99.84	0.03	96.48	91.01	37.66	2	87967	87967	20529	18479
Peru	Peru	S52°~0°，W72°~81°	17093559300	16995352800	99.43	0.03	96.85	91.66	37.44	2	87751	87751	12092	12092
Zheshu147	Zhejiang, China	N27°12′~31°31′，E118°~123°	15639057900	15603999600	99.78	0.03	96.4	90.66	37.41	2	87753	87753	45686	18467
Sanmingp355058	Fujian, China	N23°30′~28°22′，E115°50′~120°40′	19482456600	19381389900	99.48	0.03	97.37	92.82	38.28	7	37444	20208	12092	3230
Zhanshu35	Guangdong, China	N20°54′~26°23′，E104°29′~112°04′	15650666100	14894933100	95.17	0.03	96.9	91.83	37.63	2	87762	87762	12076	12076
Wancai9	Chongqing, China	N20°12′~25°31′，E109°45′~117°20′	17120386500	16958367900	99.05	0.03	97.31	92.69	38.06	4	83909	23942	12076	4591
Vanuatu4	Vanuatu	S17°45',E168°3'	18502501800	18470813700	99.83	0.03	96.23	90.15	37.23	2	87595	87595	12051	5137
Fujianliancheng	Fujian, China	N23°30′~28°22′，E115°50′~120°40′	17276734800	17216339400	99.65	0.03	97.03	92.13	37.58	1	87616	87616	12076	12076
Huangji2	China	N3°52'~53°33'，E73°40'~ 135°20'	19008860400	18973417800	99.81	0.03	97.18	92.32	37.64	2	87613	87613	48684	18492
Jihei	Shandong, China	N34°22′~38°23′，E114°19′~122°43′	17755973400	17724297000	99.82	0.03	96.75	91.52	37.22	1	87756	87756	12093	12093
Zhezishu2	Zhejiang, China	N27°12′~31°31′，E118°~123°	19530249600	19494678000	99.82	0.03	97.08	92.23	37.41	3	42496	27019	15225	10424
Yuhongxinshu9	Chongqing, China	N20°12′~25°31′，E109°45′~117°20′	18216576600	18175703700	99.78	0.03	96.91	91.94	37.42	2	87615	87615	23925	18503
Yushu33	Chongqing, China	N20°12′~25°31′，E109°45′~117°20′	22789552200	22725665700	99.72	0.03	97.28	92.63	38.19	1	87749	87749	12051	12051
Shangqiu52	Henan, China	N36°01'~42°37'，E110°21′ ~116°39′	18081057600	18038572200	99.77	0.03	97.07	92.01	37.92	2	39837	24121	12051	12051
Yanshu5	Fujian, China	N23°30′~28°22′，E115°50′~120°40′	17504087700	17470248000	99.81	0.03	96.56	91.11	37.5	1	87756	87756	12093	12093
Nanzishu018	Sichuan, China	N26°03′~34°19′，E97°21′~108°31′	17329510800	17275602600	99.69	0.03	97.05	92.13	38.06	2	87741	87741	12092	5117
Yusu153	Chongqing, China	N20°12′~25°31′，E109°45′~117°20′	18297710700	18242760900	99.7	0.03	97.06	92.19	37.29	1	87967	87967	12052	12052
Xushu33	Jiangsu, China	N30°45′~35°20′，E116°18′~121°57′	20026332300	19973631300	99.74	0.03	96.4	90.69	37.62	1	87755	87755	12052	12052
Xuyushu35	Jiangsu, China	N30°45′~35°20′，E116°18′~121°57′	18706842300	18690744300	99.91	0.03	96.28	90.49	37.43	1	87777	87777	12076	12076
Jishu26	Shandong, China	N34°22′~38°23′，E114°19′~122°43′	22708692900	22669164300	99.83	0.03	97.16	92.41	36.98	1	87756	87756	21689	18443
Yuzishu3	Chongqing, China	N20°12′~25°31′，E109°45′~117°20′	15164847600	15105436800	99.61	0.03	96.2	90.05	37.92	3	87751	87751	12052	5137
Chuanshu20	Sichuan, China	N26°03′~34°19′，E97°21′~108°31′	22773338400	22729499700	99.81	0.03	97.22	92.58	37.42	1	87750	87750	12092	12092
Eshu11	Hubei, China	N36°01′~42°37′，E113°04′~119°53′	19707678600	19676889300	99.84	0.03	96.67	91.34	38.14	1	87750	87750	12092	12092
Yu21-16	Henan, China	N36°01'~42°37'，E110°21′ ~116°39′	17555337000	17533239000	99.87	0.03	96.89	91.74	37.06	4	87755	87755	48904	18478
Qianshu5	Guizhou, China	N24°37′~29°13′，E103°36′~109°35′	16530043200	16487972400	99.75	0.03	96.25	90.4	37.7	2	87615	87615	23969	18503
Nanshu007	Sichuan, China	N26°03′~34°19′，E97°21′~108°31′	17956614900	17905010700	99.71	0.03	97.1	92.29	37.72	2	87611	87611	48651	18503
Jishu4	Hebei, China	N36°01′~42°37′，E113°04′~119°53′	21118428300	21077780400	99.81	0.03	97.11	92.34	37.38	2	39838	24069	12092	12092
Jishu332	Hebei, China	N36°01′~42°37′，E113°04′~119°53′	20001592800	19971063600	99.85	0.03	96.62	91.22	37.73	3	87756	87756	12092	5143
Yushu2	Chongqing, China	N20°12′~25°31′，E109°45′~117°20′	16454118000	16382540400	99.56	0.03	97.23	92.59	37.79	3	48463	26577	39816	18503
WanYW-36-1	Anhui, China	N29°41′~ 34°38′，E114°54′~119°37′	19100619300	19060166400	99.79	0.03	96.75	91.4	37.29	1	87755	87755	12092	12092
Longjinshu3	Fujian, China	N23°30′~28°22′，E115°50′~120°40′	17274790200	17241015600	99.8	0.03	96.55	90.93	36.98	1	87755	87755	12052	12052
Ningzishu5	Jiangsu, China	N30°45′~35°20′，E116°18′~121°57′	16983854700	16953586800	99.82	0.03	97.14	92.38	37.95	3	87590	87590	12051	5125
Xuzishu8	Jiangsu, China	N30°45′~35°20′，E116°18′~121°57′	18241861800	18214283700	99.85	0.03	96.72	91.44	37.36	2	87754	87754	48753	18479
