# Supplementary material for: Comparative analysis of chloroplast genomes of cultivars and wild species of sweetpotato (Ipomoea batatas [L.] Lam)
Source: BMC Genomics. 2021 Apr 13;22:262. doi: 10.1186/s12864-021-07544-y (PMC8042981; doi:10.1186/s12864-021-07544-y)
Supplement: Supplementary file 7 — Additional file 7: Table S2. The variations on cpDNA. [file 12864_2021_7544_MOESM7_ESM.xlsx]

## Sheet: Sheet1
Additional file 1: Table S2 The variations on cpDNA
Location	Variation Type	Start Position	End Position	Reference	Mutation	Donor Gene	Effect
downstream	SNP	166	166	A	C
downstream	InDel	266	267	GA	-
downstream	InDel	274	275	AA	-
upstream;downstream	SNP	1501	1501	T	-
upstream;downstream	InDel	1630	1631	AA	-
upstream;downstream	InDel	1632	1633	GA	-
upstream;downstream	SNP	1642	1642	C	T
ncRNA/intronic	SNP	1737	1737	G	T
exonic	SNP	2147	2147	C	T	matK	nonsynonymous SNV
ncRNA/intronic	SNP	3719	3719	A	T
ncRNA/intronic	SNP	4187	4187	A	-
ncRNA/intronic	SNP	4187	4187	A	-
ncRNA/intronic	SNP	4188	4188	G	-
upstream;downstream	SNP	4286	4286	A	-
upstream;downstream	SNP	4731	4731	-	A
upstream	InDel	6838	6838	-	GAAAATA
upstream	SNP	6832	6832	G	-
upstream	InDel	6839	6839	-	AAAATAA
upstream	InDel	6839	6840	AG	AAAAATACG
upstream;downstream	InDel	7551	7552	AA	-
upstream;downstream	InDel	7836	7836	-	TT
upstream;downstream	InDel	7836	7849	TAAAAAAAAAAAAA	TTAAAAAAAAAAAAAAA
upstream;downstream	SNP	7837	7837	A	T
upstream;downstream	InDel	8100	8101	AA	-
upstream;downstream	InDel	8102	8103	TA	-
downstream	InDel	9791	9791	-	ATGCCAAA
downstream	InDel	9791	9792	AC	AATGCCAATC
downstream	SNP	9928	9928	C	T
downstream	SNP	9992	9992	G	T
downstream	SNP	9993	9993	A	C
ncRNA/intronic	SNP	12669	12669	T	-
upstream;downstream	SNP	13324	13324	-	T
upstream;downstream	SNP	14411	14411	A	C
upstream;downstream	SNP	14418	14418	G	T
upstream;downstream	InDel	15728	15729	AA	-
upstream;downstream	InDel	15846	15847	AA	-
upstream;downstream	InDel	16694	16697	TCAA	TA
upstream;downstream	InDel	16705	16706	AA	-
upstream;downstream	InDel	16706	16707	AT	-
exonic	SNP	17573	17573	A	G	rpoC2	synonymous SNV
ncRNA/intronic	InDel	22990	22991	AA	-
ncRNA/intronic	SNP	23323	23323	A	-
ncRNA/intronic	SNP	23324	23324	T	-
upstream	SNP	27945	27945	T	G
upstream	SNP	28023	28023	C	G
upstream	SNP	28252	28252	A	-
upstream	SNP	29347	29347	T	A
downstream	SNP	29748	29748	A	T
downstream	SNP	29899	29899	G	T
downstream	SNP	30194	30194	-	T
downstream	InDel	30258	30261	CTCT	-
downstream	SNP	30266	30266	T	C
downstream	SNP	30273	30273	A	T
downstream	SNP	30274	30274	T	C
downstream	SNP	30377	30377	T	C
downstream	SNP	30468	30468	A	T
downstream	InDel	30476	30477	GA	GGTTCGGGCA
downstream	SNP	30480	30480	A	C
downstream	InDel	30480	30483	AGAG	AAG
upstream	InDel	31275	31275	-	TT
upstream	SNP	31559	31559	A	-
intergenic	SNP	32247	32247	A	C
upstream;downstream	SNP	37220	37220	C	A
downstream	InDel	37936	37937	AA	-
downstream	InDel	37938	37939	GA	-
exonic	SNP	41389	41389	G	T	psaA	nonsynonymous SNV
upstream;downstream	SNP	43749	43749	T	A
ncRNA/intronic	SNP	44314	44314	G	T
upstream;downstream	InDel	46557	46572	GAAAGTATAAAAAATA	-
upstream;downstream	InDel	46538	46554	ATAGAAAGTATAAAAAA	-
upstream;downstream	InDel	46539	46553	TAGAAAGTATAAAAA	-
upstream;downstream	InDel	46534	46536	AAA	ATTCACTAA
upstream;downstream	InDel	46536	46536	-	TCACTAT
upstream;downstream	SNP	46541	46541	G	T
upstream;downstream	InDel	46556	46562	AGAAAGT	ATAGACCATCGAAAGT
upstream;downstream	InDel	46558	46558	-	GACCATCGAT
exonic	SNP	47285	47285	G	C	rps4	synonymous SNV
upstream	SNP	48162	48162	T	A
upstream	InDel	48669	48672	AATT	AT
upstream	InDel	48681	48682	TT	-
upstream	SNP	48742	48742	-	T
upstream	InDel	48742	48744	TAA	TTAAA
intergenic	SNP	49192	49192	G	T
intergenic	SNP	49519	49519	T	C
downstream	SNP	49897	49897	G	A
downstream	SNP	50469	50469	-	T
upstream;downstream	SNP	52963	52963	G	T
upstream;downstream	SNP	52964	52964	A	C
ncRNA/intronic	SNP	53726	53726	G	T
upstream	SNP	56426	56426	C	-
upstream	SNP	56441	56441	T	-
upstream	SNP	56441	56441	T	A
upstream	SNP	56443	56443	A	-
upstream;downstream	InDel	58940	58940	-	TTACAATAA
upstream;downstream	InDel	58940	58942	ACC	ATTACAATACCC
upstream;downstream	SNP	59040	59040	-	T
exonic	SNP	59584	59584	G	T	accD	nonsynonymous SNV
exonic	SNP	59585	59585	T	A	accD	nonsynonymous SNV
exonic	SNP	59586	59586	A	C	accD	synonymous SNV
exonic	SNP	60195	60195	C	T	accD	synonymous SNV
upstream;downstream	SNP	60733	60733	T	G
exonic	SNP	61403	61403	C	G	psaI	nonsynonymous SNV
upstream;downstream	SNP	61535	61535	T	-
upstream;downstream	SNP	62744	62744	A	G
upstream;downstream	InDel	63861	63867	ATTACTT	-
upstream;downstream	SNP	63853	63853	-	G
upstream;downstream	SNP	63861	63861	A	T
upstream;downstream	SNP	63862	63862	T	G
upstream;downstream	SNP	63909	63909	T	A
upstream;downstream	InDel	67900	67900	-	ATGAA
upstream;downstream	InDel	67897	67897	-	TAAAT
upstream;downstream	InDel	67900	67900	-	ATTAA
upstream;downstream	InDel	68233	68234	TT	-
upstream;downstream	SNP	68482	68482	T	G
upstream;downstream	InDel	71176	71176	-	TAACTAACAA
upstream;downstream	InDel	71178	71178	-	ACTAACAAAA
upstream;downstream	InDel	71178	71178	-	ACTAAAAAAA
upstream;downstream	InDel	71178	71178	-	ACTAACACAA
upstream;downstream	SNP	71343	71343	-	T
upstream;downstream	SNP	71544	71544	A	-
upstream;downstream	SNP	71859	71859	T	-
ncRNA/intronic	SNP	72582	72582	A	-
ncRNA/intronic	SNP	72884	72884	A	G
ncRNA/intronic	SNP	73608	73608	T	C
ncRNA/intronic	SNP	73973	73973	T	C
ncRNA/intronic	SNP	74215	74215	T	A
ncRNA/intronic	SNP	74313	74313	A	C
ncRNA/intronic	InDel	77094	77094	-	AAAT
ncRNA/intronic	SNP	77589	77589	-	T
exonic	SNP	82570	82570	G	A	rps8	synonymous SNV
ncRNA/intronic	InDel	83999	84005	CACGAAT	-
ncRNA/intronic	SNP	84000	84000	A	G
exonic	SNP	85620	85620	G	C	rps3	nonsynonymous SNV
exonic	InDel	85808	85816	TTTTTTTCC	-	rpl22	nonframeshift deletion
exonic	InDel	85810	85818	TTTTTCCAT	-	rpl22	nonframeshift deletion
exonic	InDel	85811	85820	TTTTCCATCT	-	rpl22	frameshift deletion
exonic	InDel	85812	85820	TTTCCATCT	-	rpl22	nonframeshift deletion
exonic	InDel	85817	85818	AT	AGAATTT	rpl22	frameshift substitution
exonic	SNP	85819	85819	C	T	rpl22	nonsynonymous SNV
exonic	SNP	85916	85916	C	G	rpl22	nonsynonymous SNV
ncRNA/intronic	SNP	88082	88082	G	T
ncRNA/intronic	SNP	88084	88084	G	A
ncRNA/intronic	InDel	88085	88086	GT	GAAT
ncRNA/intronic	SNP	88132	88132	T	G
ncRNA/intronic	InDel	88135	88135	-	AG
ncRNA/intronic	InDel	88135	88138	GTCA	GAATCA
exonic	SNP	88647	88647	C	A	ycf2	nonsynonymous SNV
exonic	SNP	94010	94010	A	G	ycf2	synonymous SNV
ncRNA/intronic	SNP	95140	95140	A	T
ncRNA/intronic	SNP	95141	95141	T	G
ncRNA/intronic	SNP	95142	95142	C	A
ncRNA/intronic	SNP	95143	95143	A	T
upstream;downstream	InDel	100513	100513	-	CTATT
upstream;downstream	InDel	100508	100515	TCTATTAG	TCTATACTATTAG
upstream;downstream	SNP	100509	100509	C	A
upstream;downstream	InDel	100513	100513	-	CTCTT
upstream;downstream	InDel	100512	100514	TTA	TTCTAGTA
upstream;downstream	InDel	100513	100516	TAGA	TCTATGAGA
upstream	InDel	109888	109898	TGACTTATATG	-
upstream	InDel	109887	109888	GT	GAACAAAT
upstream	SNP	109908	109908	T	C
exonic	InDel	110840	110841	AG	AATG	ycf1	unknown
exonic	SNP	111972	111972	C	G	ycf1	unknown
exonic	SNP	111976	111976	A	C	ycf1	unknown
exonic	SNP	112000	112000	A	T	ycf1	unknown
exonic	SNP	112001	112001	C	A	ycf1	unknown
exonic	SNP	112003	112003	A	T	ycf1	unknown
exonic	SNP	112012	112012	G	T	ycf1	unknown
exonic	SNP	112021	112021	C	A	ycf1	unknown
exonic	SNP	112027	112027	G	T	ycf1	unknown
exonic	SNP	112031	112031	G	T	ycf1	unknown
exonic	SNP	112035	112035	A	T	ycf1	unknown
exonic	SNP	112042	112042	G	C	ycf1	unknown
exonic	SNP	112045	112045	A	T	ycf1	unknown
exonic	SNP	112048	112048	A	T	ycf1	unknown
exonic	SNP	112062	112062	G	C	ycf1	unknown
exonic	SNP	112087	112087	G	A	ycf1	unknown
exonic	SNP	112095	112095	G	T	ycf1	unknown
exonic	SNP	112096	112096	A	G	ycf1	unknown
exonic	SNP	112107	112107	G	C	ycf1	unknown
exonic	SNP	112111	112111	C	A	ycf1	unknown
exonic	SNP	112132	112132	G	C	ycf1	unknown
exonic	SNP	112138	112138	G	A	ycf1	unknown
exonic	SNP	112140	112140	T	G	ycf1	unknown
exonic	SNP	112141	112141	G	A	ycf1	unknown
exonic	SNP	112152	112152	C	G	ycf1	unknown
exonic	InDel	112160	112160	-	AACCCCAGAAGAAGA	ycf1	unknown
exonic	SNP	112185	112185	G	T	ycf1	unknown
exonic	SNP	112186	112186	A	G	ycf1	unknown
exonic	SNP	112197	112197	G	C	ycf1	unknown
exonic	SNP	112201	112201	C	A	ycf1	unknown
exonic	SNP	114960	114960	C	A	ycf1	unknown
exonic	SNP	117837	117837	A	G	ndhH	nonsynonymous SNV
exonic	InDel	118475	118475	-	TTAGAGAGA	ndhA	stopgain
exonic	SNP	118493	118493	A	G	ndhA	nonsynonymous SNV
exonic	InDel	118504	118504	-	GCTCCCGTTGGACTT	ndhA	nonframeshift insertion
exonic	SNP	118506	118506	C	T	ndhA	synonymous SNV
exonic	InDel	118506	118511	CTTTTT	CGTTGGACTTCTTTTTT	ndhA	synonymous SNV
exonic	SNP	118508	118508	T	A	ndhA	nonsynonymous SNV
exonic	InDel	118508	118509	TT	TCCGTTGGACTTCTTAT	ndhA	nonsynonymous SNV
downstream	SNP	119075	119075	-	T
downstream	SNP	119092	119092	G	T
exonic	SNP	119237	119237	G	T	ndhF	nonsynonymous SNV
exonic	SNP	119374	119374	A	G	ndhF	synonymous SNV
upstream	SNP	121700	121700	T	G
upstream;downstream	SNP	122110	122110	G	C
upstream;downstream	InDel	122176	122182	TGCTCTT	-
upstream;downstream	InDel	122191	122197	GCTCTTA	-
upstream;downstream	InDel	122182	122183	TA	-
upstream;downstream	InDel	122190	122192	AGC	ATGATGC
upstream;downstream	SNP	122546	122546	A	G
upstream;downstream	SNP	122557	122557	C	G
upstream;downstream	SNP	122680	122680	A	C
upstream;downstream	SNP	122748	122748	T	A
upstream;downstream	SNP	122780	122780	C	T
upstream;downstream	InDel	122798	122806	TAACTATAA	-
upstream;downstream	InDel	122795	122796	TA	-
upstream;downstream	InDel	122798	122798	-	TAAT
upstream;downstream	InDel	122797	122806	ATAACTATAA	-
upstream;downstream	InDel	122798	122798	-	TATT
upstream;downstream	InDel	122799	122807	AACTATAAG	-
upstream	SNP	123151	123151	-	G
downstream	SNP	124203	124203	T	G
exonic	SNP	124715	124715	T	C	ndhD	unknown
exonic	SNP	125901	125901	A	G	ndhD	unknown
exonic	SNP	126594	126594	G	A	ndhE	nonsynonymous SNV
upstream;downstream	SNP	127651	127651	-	A
exonic	SNP	128193	128193	C	A	ndhI	nonsynonymous SNV
exonic	InDel	128750	128750	-	TATGT	ndhA	frameshift insertion
