# Supplementary material for: Comparative analysis of chloroplast genomes of cultivars and wild species of sweetpotato (Ipomoea batatas [L.] Lam)
Source: BMC Genomics. 2021 Apr 13;22:262. doi: 10.1186/s12864-021-07544-y (PMC8042981; doi:10.1186/s12864-021-07544-y)
Supplement: Supplementary file 8 — Additional file 8: Table S3. The cpDNA markers designed based on Indels on cpDNA [file 12864_2021_7544_MOESM8_ESM.xlsx]

## Sheet: Sheet1
Additional file 1: Table S3 The cpDNA markers designed based on Indels on cpDNA
Name	Primer	Sequence（5'~3'）	Tm(℃)	Position of Indel（bp）	Length of product（bp）	ΔTm
Ibcp-1	Forward	TCTCGATTCCTCCTTTGTTCACT	59.42	6830	194	0.94
	Reverse	CCTTCCGTCCCAGAGCATTTTA	60.36
Ibcp-2	Forward	AAAAACCCGACTTACTTCATTTCC	57.92	7836	184	1.91
	Reverse	CCACATATCCAAGTTTGGCACC	59.83
Ibcp-3	Forward	TTCATTTCTTGGTGCCAAACTTG	58.56	8088	191	1.66
	Reverse	CAGGATTACGCCCTGGATCATT	60.22
Ibcp-4	Forward	ACATAGTGGTTGTCTGTCTAACGA	59.48	30256	189	0.87
	Reverse	GGGCGCTTCTTCGAATTTCAAA	60.35
Ibcp-5	Forward	CGTGGAATTGATGTCAACGGTT	59.77	30476	169	1.59
	Reverse	TGATGATTTCCAATCCGAATTTCG	58.18
Ibcp-6	Forward	TCGAGGAATAAGGGGTTTGTTGT	59.93	46525	194	0.06
	Reverse	ACGAATCAACTGATCGATGGTCT	59.87
Ibcp-7	Forward	TGAGCTAATGAGAAAGGGTGGT	59.09	58939	130	0.6
	Reverse	AAGGGTGTGAGTCTTGGGTATG	59.69
Ibcp-8	Forward	TGACTGATAAAGGATCTATTGCACTG	59.01	63851	174	0.89
	Reverse	GTTCCCTATCCACGATTCTGCT	59.9
Ibcp-9	Forward	TTGGTCTGAGCAAGATACGACT	59.17	67891	100	0.09
	Reverse	GAATCCCGCATCGCAGAAATAT	59.26
Ibcp-10	Forward	CCCCGTTTAATTCTGGTCATGG	59.31	71165	185	0.06
	Reverse	GAAAAATCGTGGTTGGGAAGGT	59.37
Ibcp-11	Forward	TATGGTAAAGTAGCTCCCGGGT	60.36	77089	195	0.6
	Reverse	TCCGAGCTCAAAATGATCCCTT	59.76
Ibcp-12	Forward	ACAGAACTGGACGTGAGAGT	58.31	83993	174	0.76
	Reverse	ACTAACGATTCTTCGTATTCCTCA	57.55
Ibcp-13	Forward	ACCAAGTCTGAAACCAAGTGGA	59.76	85807	195	0.01
	Reverse	TGCGATAAAAAGAACCACCTGC	59.77
Ibcp-14	Forward	AACGGAACCGGGGAAAGTATAC	60.09	100496	170	0.19
	Reverse	TCGGTCCACAGAGACAAAATGT	59.9
Ibcp-15	Forward	TCTACCACTGAGCTACTGAGGA	59.42	109878	300	1.95
	Reverse	TTGATTCCTCATAGTGAGATACTCC	57.47
Ibcp-16	Forward	GCCTAATGCTAGCAAAGAGACT	58.2	112159	166	1
	Reverse	CACAGTATCAGTCTCTTTGCTAGC	59.2
Ibcp-17	Forward	AAGTATTGCTCCCGTTGGACTT	59.96	118475 and 118506	133	0.44
	Reverse	ACGTTTCTAGTTCAGCGCTTTC	59.52
Ibcp-18	Forward	TAGAACTGGGAAATCGAATGCC	58.46	122175 and 122190	160	1.96
	Reverse	ATGGGGAAAATAAGACTCGCCC	60.42
Ibcp-19	Forward	AGCGAGCCAAAAATACACGAAA	59.45	122785	188	0.61
	Reverse	AGGCTATGAGTAAGCAAACGTCA	60.06
Ibcp-20	Forward	GGTCCATTCTGAGCCTTGGTAA	60.03	128743	180	0.95
	Reverse	ACTTAGGGGGTTGGAATCTTTCT	59.08
